# Supplementary material for: Genome-Wide Association Study of Rice Grain Shape and Chalkiness in a Worldwide Collection of Xian Accessions
Source: Plants (Basel). 2023 Jan 17;12(3):419. doi: 10.3390/plants12030419 (PMC9919668; doi:10.3390/plants12030419)
Supplement: Supplementary file 1 [file plants-12-00419-s001.zip › Supplementary Tables.xlsx]

## Sheet: Table S1
Table S1.Information of 137 rice accessions
Sequencing number	Germplasm name	country	Population	Haplotype typea
				LOC_Os04g02900	LOC_Os12g03040	LOC_Os06g15480	LOC_Os04HapB49130	LOC_Os05g01430	LOC_Os06g45300
CX124	IR42	Philippines	xian	HapC	HapB	HapB	HapB	HapB	HapC
CX43	IR58025B	Philippines	xian	HapA	HapC	HapB	HapA	HapC	HapC
CX73	PSBRC50	Philippines	xian	HapC	HapA	HapB	HapA	HapC	HapB
IRIS_313-10366	IR 68333-R-R-B-19	Philippines	xian	Unknown	HapC	HapB	HapA	HapC	HapC
IRIS_313-10375	IR 73688-57-2	Philippines	xian	HapD	Unknown	HapB	HapB	HapB	HapC
IRIS_313-11463	IR 3839-1	Philippines	xian	Unknown	HapB	HapB	HapB	HapB	HapC
IRIS_313-11516	J 6 IR438(WC694)	Philippines	xian	HapA	HapA	HapB	HapA	HapC	HapB
IRIS_313-11978	IR 19661-364-1-2-3	Philippines	xian	HapC	HapC	HapB	HapB	HapC	HapB
IRIS_313-11979	IR 10120-7-2-1-4	Philippines	xian	HapC	HapB	HapB	HapA	HapB	HapC
IRIS_313-11987	KASIGNAYAN	Philippines	xian	HapD	HapB	HapB	HapA	HapB	Unknown
IRIS_313-12080	PSBRC18	Philippines	xian	Unknown	HapA	HapB	HapA	HapB	Unknown
IRIS_313-7696	into	_no_info	xian	Unknown	Unknown	HapB	HapA	HapB	HapC
IRIS_313-9505	IR8	Philippines	xian	HapA	HapB	HapB	HapA	HapC	HapC
YH-100	Gan zao xian24	China	xian	HapB	HapB	HapB	HapA	HapC	HapC
YH-102	Zhen gui ai1	China	xian	HapA	HapA	HapB	HapA	HapC	HapC
YH-104	Ao qin zhan	China	xian	HapB	HapA	HapB	HapA	HapA	HapC
YH-105	Geng xian21	China	xian	HapD	HapB	HapB	HapA	HapA	HapA
YH-11	Hua si zhan	China	xian	HapA	HapC	HapA	HapB	HapC	HapC
YH-119	Ye xian zhan8	China	xian	HapA	HapC	HapA	HapB	HapC	HapC
YH-120	Geng zhen zhan4	China	xian	Unknown	HapA	HapA	HapB	HapC	Unknown
YH-121	Gui si zhan	China	xian	Unknown	Unknown	HapB	HapA	Unknown	Unknown
YH-123	Zhen shan98	China	xian	HapA	Unknown	HapA	HapA	HapA	HapC
YH-127	Gui fu 3	China	xian	HapD	HapA	HapB	HapA	HapB	HapC
YH-128	Feng ai zhan1	China	xian	HapD	HapA	HapB	HapA	HapC	Unknown
YH-129	Long fei313	China	xian	Unknown	HapA	HapB	HapA	HapB	HapB
YH-13	Mo li xin zhan	China	xian	Unknown	HapC	HapA	HapB	HapA	HapA
YH-130	Zhai ye qin 8	China	xian	Unknown	HapA	HapA	HapA	Unknown	HapB
YH-132	Guang xuan zao	China	xian	Unknown	HapA	HapB	HapA	HapB	HapB
YH-133	Tuan jie1	China	xian	Unknown	HapA	HapA	HapA	HapC	HapB
YH-134	Hong410	China	xian	HapD	HapA	HapB	HapA	HapC	HapB
YH-135	Hong nan	China	xian	HapB	HapA	HapA	HapA	HapC	HapC
YH-136	Ji qin	China	xian	Unknown	HapA	HapA	HapA	HapC	HapC
YH-139	Gui713	China	xian	HapA	HapC	HapB	HapA	HapC	HapC
YH-140	Da ye you zhan	China	xian	HapA	HapC	HapA	HapA	HapC	HapC
YH-142	Zhen lu xi1	China	xian	HapA	HapB	HapB	HapB	HapC	HapB
YH-144	Guang chang13	China	xian	HapA	HapA	HapA	HapA	HapA	HapC
YH-145	Mei feng7	China	xian	HapD	HapA	HapB	HapB	HapC	HapC
YH-149	Ya nu you	China	xian	HapA	HapA	HapB	HapA	HapC	HapC
YH-152	Da ye hong	China	xian	HapA	HapA	HapB	HapA	HapC	HapC
YH-156	Shuang bai ai	China	xian	Unknown	Unknown	HapA	HapA	HapB	HapC
YH-157	Tang zhu	China	xian	Unknown	HapA	HapB	HapA	HapB	HapC
YH-158	Zhen jiang ai13	China	xian	HapD	HapA	HapB	HapA	HapC	HapC
YH-160	CDR22	China	xian	HapD	HapA	HapB	HapA	HapC	HapC
YH-161	Lei hui188	China	xian	HapB	HapB	HapB	HapA	HapC	HapC
YH-164	Lao huang gu	China	xian	HapD	HapC	HapA	HapA	HapC	HapC
YH-165	Luan long jiao	China	xian	HapD	HapA	HapB	HapA	HapC	HapA
YH-168	Chang li xian	China	xian	HapD	HapA	HapB	HapA	HapC	HapC
YH-170	E hang1	China	xian	HapD	HapA	HapB	HapA	HapC	HapA
YH-171	Yu xiang you zhan	China	xian	HapB	HapB	HapB	HapA	HapC	HapC
YH-172	Yu xiang you zhan	China	xian	HapD	HapB	HapB	HapB	HapA	HapA
YH-173	Jin hua ruan zhan	China	xian	HapB	HapC	HapB	HapA	HapA	HapA
YH-174	He si zhan	China	xian	HapD	HapB	HapB	HapA	HapA	HapC
YH-176	Guang chao si miao	China	xian	HapB	HapB	HapB	HapA	HapA	Unknown
YH-177	Guang chao25	China	xian	Unknown	HapB	HapA	HapB	HapA	HapA
YH-178	Yu jin zhan	China	xian	HapD	HapA	HapB	HapA	HapC	HapB
YH-179	He feng you zhan	China	xian	Unknown	HapC	HapA	HapA	HapC	HapC
YH-180	Guang yin ruan zhan	China	xian	HapA	HapC	HapB	HapA	HapC	HapC
YH-181	Jin hua zhan	China	xian	HapA	HapC	HapB	HapA	HapC	HapC
YH-182	Feng jin ruan zhan	China	xian	HapA	HapA	HapB	HapA	HapC	Unknown
YH-183	Jin si ruan zhan	China	xian	HapA	HapC	HapA	HapA	HapC	HapC
YH-185	Guang yin zhan	China	xian	HapD	HapA	HapB	HapA	HapC	HapC
YH-189	Guang hui615	China	xian	Unknown	HapB	HapA	HapA	HapA	HapC
YH-190	Guang yan 1	China	xian	Unknown	HapA	HapA	HapA	HapC	HapC
YH-191	Guang hong1	China	xian	HapA	Unknown	HapA	HapA	HapC	HapC
YH-200	C330	_no_info	xian	HapA	HapC	HapA	HapA	HapC	HapC
YH-202	C333	_no_info	xian	HapA	HapB	HapA	HapA	HapC	HapC
YH-203	C336	_no_info	xian	HapA	HapB	HapB	HapB	HapB	HapC
YH-204	C342	_no_info	xian	Unknown	HapB	HapB	HapB	HapB	HapA
YH-205	C343	_no_info	xian	Unknown	HapC	HapA	HapB	HapC	HapA
YH-206	C362	_no_info	xian	HapD	HapA	HapB	HapA	HapC	HapB
YH-207	C365	_no_info	xian	HapD	HapC	HapB	HapA	HapB	HapA
YH-210	C1069	_no_info	xian	Unknown	HapC	HapA	HapB	HapB	HapA
YH-213	C1221	_no_info	xian	HapD	HapA	HapB	HapA	HapC	HapC
YH-215	G164	_no_info	xian	HapA	HapA	HapB	HapA	HapB	HapC
YH-216	G165	_no_info	xian	Unknown	HapC	HapB	HapB	HapB	HapC
YH-218	G168	_no_info	xian	Unknown	HapB	HapA	HapA	HapC	HapC
YH-219	G169	_no_info	xian	HapA	HapC	HapA	HapA	HapC	HapC
YH-220	G170	_no_info	xian	Unknown	HapC	HapB	HapB	HapC	HapC
YH-221	G271	_no_info	xian	HapA	HapB	HapA	HapB	HapC	HapC
YH-222	G450	_no_info	xian	HapA	HapA	HapB	HapA	HapC	HapB
YH-223	G504	_no_info	xian	HapB	HapB	HapB	HapA	HapA	HapB
YH-227	G592	_no_info	xian	HapB	HapB	HapB	HapA	HapC	HapC
YH-229	G617	_no_info	xian	Unknown	HapB	HapB	HapA	HapC	HapC
YH-230	G618	_no_info	xian	HapD	HapA	HapB	HapA	HapC	HapC
YH-231	SE41	Philippines	xian	HapB	HapB	HapB	HapA	HapC	HapC
YH-237	SE204	Philippines	xian	HapB	HapB	HapB	HapA	HapA	HapB
YH-238	SE205	Philippines	xian	Unknown	HapA	HapB	HapA	HapA	HapC
YH-243	SE231	Philippines	xian	HapC	HapA	HapB	HapA	HapA	HapB
YH-28	Wu shan si miao	China	xian	Unknown	HapC	HapB	HapA	HapC	HapC
YH-29	Huang guang you zhan	China	xian	HapD	HapA	HapB	HapA	HapA	HapA
YH-34	Yin hua zhan2	China	xian	HapB	HapC	HapB	HapA	HapC	HapC
YH-38	Hua hang si miao	China	xian	Unknown	Unknown	HapB	HapB	HapC	HapC
YH-39	Ao he si miao	China	xian	Unknown	HapC	HapB	HapB	HapB	HapB
YH-41	Guang hong3	China	xian	Unknown	HapB	HapB	HapA	HapB	HapB
YH-43	Nan hai bai	China	xian	HapA	HapC	HapB	HapA	HapC	Unknown
YH-46	Hua luo	China	xian	HapC	HapA	HapA	HapB	HapA	Unknown
YH-47	Da ye zhan	China	xian	HapB	HapC	HapB	HapA	HapC	HapC
YH-48	Mu he	China	xian	Unknown	HapC	HapA	HapB	HapB	HapA
YH-50	Bai ke ai	China	xian	HapA	HapB	HapA	HapA	HapC	HapC
YH-51	Wen chang zhan	China	xian	HapB	HapB	HapB	HapB	HapA	Unknown
YH-52	Da huang zhan	China	xian	Unknown	HapA	HapB	HapA	HapB	Unknown
YH-53	Xian lou gu	China	xian	Unknown	HapA	HapB	HapA	HapC	HapB
YH-54	You zhan	China	xian	HapB	HapA	HapB	HapA	HapC	HapC
YH-55	Dao bai gu	China	xian	HapA	HapC	HapB	HapA	HapC	HapB
YH-57	Gui zhao13	China	xian	Unknown	HapA	HapB	HapB	HapC	Unknown
YH-59	Guang er xuan er	China	xian	HapD	HapA	HapB	HapA	HapA	HapC
YH-60	Ye si zhan	China	xian	HapB	HapC	HapB	HapA	HapC	HapC
YH-61	Yu xiang you zhan	China	xian	HapB	HapC	HapB	HapA	HapC	HapC
YH-63	Mi yang46	The south Korean	xian	HapD	HapB	HapB	HapA	HapC	HapC
YH-64	Mian hui725	China	xian	HapD	HapB	HapB	HapA	HapC	HapC
YH-65	Ming hui63	China	xian	HapB	HapA	HapB	HapA	HapC	HapC
YH-69	Duo xi 1	China	xian	HapA	HapA	HapB	HapA	HapC	HapC
YH-71	Zhen hui084	China	xian	HapD	HapB	HapB	HapA	HapC	HapA
YH-72	Fu hui838	China	xian	HapA	HapB	HapB	HapA	HapC	HapC
YH-73	Tang pu ai	China	xian	HapC	HapA	HapB	HapA	HapA	HapC
YH-74	IR22	Philippines	xian	HapB	HapB	HapB	HapA	HapC	HapC
YH-75	IR24	Philippines	xian	HapD	HapA	HapB	HapA	HapA	HapC
YH-76	IR26	Philippines	xian	HapA	HapA	HapB	HapA	HapC	HapA
YH-78	IR28	Philippines	xian	HapB	HapB	HapB	HapA	HapC	HapC
YH-79	IR42	Philippines	xian	HapC	HapA	HapA	HapB	HapA	Unknown
YH-80	IR50	Philippines	xian	HapB	HapB	HapB	HapA	HapC	HapC
YH-81	IR74	Philippines	xian	HapD	HapC	HapB	HapA	HapC	HapB
YH-82	IRRI105	Philippines	xian	HapA	HapA	HapB	HapA	HapA	HapA
YH-83	IRRI108	Philippines	xian	HapD	HapA	HapB	HapA	HapC	HapC
YH-84	IRRI119	Philippines	xian	HapC	HapA	HapB	HapA	HapC	HapC
YH-85	IRRI122	Philippines	xian	HapB	HapA	HapB	HapA	HapA	HapC
YH-87	Zhen shan97	China	xian	HapB	HapA	HapB	HapA	HapA	HapC
YH-88	Qin gan huang	China	xian	HapB	HapB	HapB	HapA	HapC	HapC
YH-89	Zhu guang23	China	xian	HapB	HapA	HapB	HapA	HapA	HapC
YH-9	Jin nong si miao	China	xian	Unknown	HapC	HapB	HapB	HapC	HapC
YH-90	Zao er liu14	China	xian	HapD	HapA	HapB	HapA	HapC	HapC
YH-91	Lian tang zao	China	xian	HapB	HapA	HapB	HapA	HapC	HapC
YH-92	Zhu guang29	China	xian	Unknown	HapA	HapB	HapA	HapC	HapC
YH-94	Lu qin zao1	China	xian	HapB	HapA	HapB	HapA	HapA	HapC
YH-95	Nan nong xian2	China	xian	HapB	HapB	HapB	HapA	HapC	HapC
YH-97	Te san ai2	China	xian	HapC	HapC	HapB	HapA	HapA	HapC
YH-99	Gan zao xian34	China	xian	HapC	HapC	HapB	HapA	HapA	HapC
a Bold font indicates the resistant haplotype

## Sheet: Table S2
Table S2. Analysis of variance associated with grain weight, grain shape and chalkiness traits.
Traita	Source of variation	Sum Sq	DF	Mean Sq	F value	Pr(>F)
TGW	environment	127.2	2	63.61	10.31	0.0012
	Within the group	2603	136	19.14	3.103	<0.0001
	Error	1678	272	6.17
	Sum	4409	410
GL	environment	14.85	2	7.424	27.2	<0.0001
	Within the group	157.8	136	1.16	4.252	<0.0001
	Error	74.23	272	0.2729
	Sum	246.9	410
GW	environment	4.914	2	2.457	58.1	<0.0001
	Within the group	19.02	136	0.1399	3.308	<0.0001
	Error	11.5	272	0.04229
	Sum	35.44	410
GLWR	environment	2.804	2	1.402	300	<0.0001
	Within the group	81.82	136	0.6016	128.7	<0.0001
	Error	1.271	272	0.004673
	Sum	85.9	410
PGWC	environment	0.2284	2	0.1142	22.49	<0.0001
	Within the group	8.249	136	0.06065	11.94	<0.0001
	Error	1.381	272	0.005078
	Sum	9.859	410
DEC	environment	0.07216	2	0.03608	43.08	<0.0001
	Within the group	0.8192	136	0.006023	7.192	<0.0001
	Error	0.2278	272	0.0008375
	Sum	1.119	410
a TGW: thousand grain weight,GL: grain length, GW: grain width, GLWR:Grain length to width ratio,PGWC:degree of endosperm with chalkiness,DEC:percentage of grains with chalkiness.

## Sheet: Table S3
Table S3. BLUP values consistently determined QTN of grain weight, grain shape and chalkiness traits by TASSEL in the three environments
Traita	Marker	Chr	Posb	marker_Fc	pd	marker_Rsqe	add_Ff	add_pg	dom_Fh	dom_pi	marker_dfj	marker_MSk	error_dfl	error_Msm	model_dfn	model_Mso	minorObsp
TGW	rs4_608507	4	608507	15.1598	1.2208e-06	0.17732	14.8495	0.00018209	13.9868	0.00027575	2	40.343	129	2.66118	5	22.3453	61
	rs4_1225773	4	1225773	15.1095	1.6376e-06	0.20438	28.5948	4.9602e-07	1.49458	0.22417	2	41.1632	108	2.72432	5	21.718	37
GL	rs4_16205291	4	16205291	15.8286	7.2833e-07	0.18025	21.63	8.1243e-06	8.72232	0.00375	2	2.49808	127	0.15782	5	1.53505	46
	rs4_16205292	4	16205292	15.8286	7.2833e-07	0.18025	21.63	8.1243e-06	8.72232	0.00375	2	2.49808	127	0.15782	5	1.53505	46
	rs12_225117	12	225117	24.0698	3.2385e-06	0.15699	24.0698	3.2385e-06	NA	NA	1	4.24474	110	0.17635	4	1.9101	7
	rs12_1188996	12	1188996	13.8584	3.4712e-06	0.15735	16.3357	8.9626e-05	10.2378	0.00173	2	2.42116	131	0.17471	5	1.57762	36
GW	rs2_26502715	2	26502715	14.5128	2.0271e-06	0.16423	2.28252	0.13323	26.3054	1.0242e-06	2	0.2534	131	0.01746	5	0.15973	29
	rs4_502118	4	502118	13.7811	3.7e-06	0.15738	4.24382	0.04136	22.6231	5.1236e-06	2	0.24284	131	0.01762	5	0.15551	38
	rs6_8695272	6	8695272	23.9107	2.8819e-06	0.13886	23.9107	2.8819e-06	NA	NA	1	0.4285	132	0.01792	4	0.1801	65
	rs8_19551373	8	19551373	14.6823	2.32e-06	0.20171	8.5812	0.00414	19.3272	2.6063e-05	2	0.24641	107	0.01678	5	0.12949	8
	rs8_28472120	8	28472120	14.6645	1.9835e-06	0.17794	0.03186	0.85864	29.2898	3.2026e-07	2	0.25832	121	0.01762	5	0.15442	48
	rs9_13027515	9	13027515	13.8568	3.4756e-06	0.1581	5.6678	0.01871	21.1794	9.7582e-06	2	0.24394	131	0.0176	5	0.15595	44
	rs9_13027520	9	13027520	13.8568	3.4756e-06	0.1581	5.6678	0.01871	21.1794	9.7582e-06	2	0.24394	131	0.0176	5	0.15595	44
	rs9_13046672	9	13046672	13.8289	3.5568e-06	0.15784	8.40364	0.00439	18.1615	3.85e-05	2	0.24354	131	0.01761	5	0.15579	63
	rs9_13050866	9	13050866	15.2043	1.1537e-06	0.17058	5.86121	0.01684	23.5462	3.4072e-06	2	0.26319	131	0.01731	5	0.16365	43
	rs9_13060088	9	13060088	15.0506	1.3071e-06	0.16917	6.5386	0.01169	22.4977	5.4169e-06	2	0.26103	131	0.01734	5	0.16279	43
	rs9_13080246	9	13080246	14.4638	2.11e-06	0.16377	9.64422	0.00233	18.0386	4.0746e-05	2	0.2527	131	0.01747	5	0.15945	62
	rs9_13109088	9	13109088	15.0506	1.3071e-06	0.16917	6.5386	0.01169	22.4977	5.4169e-06	2	0.26103	131	0.01734	5	0.16279	43
	rs9_13238365	9	13238365	13.8659	3.4496e-06	0.15818	7.15345	0.00843	19.5719	2.018e-05	2	0.24408	131	0.0176	5	0.15601	60
	rs9_13245894	9	13245894	14.4786	2.0846e-06	0.16391	7.40753	0.00737	20.4577	1.3505e-05	2	0.25291	131	0.01747	5	0.15954	60
	rs9_13301384	9	13301384	14.8337	1.6233e-06	0.16877	2.13413	0.1465	27.0982	7.5586e-07	2	0.24536	127	0.01654	5	0.16141	63
	rs9_13304178	9	13304178	14.9415	1.4426e-06	0.16956	2.24393	0.13655	27.1906	7.0666e-07	2	0.25901	130	0.01733	5	0.16031	64
	rs11_8695392	11	8695392	14.5852	1.9861e-06	0.16834	0.59364	0.44243	28.4495	4.2621e-07	2	0.25428	127	0.01743	5	0.16138	17
GLWR	rs2_26502715	2	26502715	15.2979	1.0693e-06	0.17409	0.0454	0.8316	30.5401	1.6984e-07	2	2.33731	131	0.15279	5	1.36725	29
	rs2_35438743	2	35438743	14.7645	1.7347e-06	0.17484	3.63226	0.05893	25.2046	1.7184e-06	2	2.29281	126	0.15529	5	1.33212	25
	rs4_18391272	4	18391272	13.8735	3.4281e-06	0.16072	11.5073	0.00091521	15.0176	0.00016757	2	2.15772	131	0.15553	5	1.29542	55
	rs4_29199879	4	29199879	23.6656	3.2328e-06	0.14017	23.6656	3.2328e-06	NA	NA	1	3.75863	131	0.15882	4	1.50219	67
	rs10_24820313	10	24820313	17.2158	2.3597e-07	0.19339	9.46536	0.00255	23.3397	3.7847e-06	2	2.58625	129	0.15023	5	1.47335	22
PGWC	rs3_5810165	3	5810165	18.3318	9.5612e-08	0.21718	33.5015	4.9283e-08	2.72451	0.10121	2	0.25068	131	0.01367	5	0.10343	10
	rs3_5810363	3	5810363	18.4183	9.1974e-08	0.22065	33.6236	4.8101e-08	2.75816	0.09919	2	0.25109	129	0.01363	5	0.10346	10
	rs3_5810378	3	5810378	18.4183	9.1974e-08	0.22065	33.6236	4.8101e-08	2.75816	0.09919	2	0.25109	129	0.01363	5	0.10346	10
	rs3_5810393	3	5810393	18.192	1.0816e-07	0.21731	33.1896	5.6718e-08	2.75088	0.09961	2	0.24804	130	0.01363	5	0.10207	10
	rs3_5810409	3	5810409	18.3318	9.5612e-08	0.21718	33.5015	4.9283e-08	2.72451	0.10121	2	0.25068	131	0.01367	5	0.10343	10
	rs3_5810484	3	5810484	16.8319	3.1195e-07	0.20304	33.1862	5.6089e-08	0.58253	0.44669	2	0.23436	131	0.01392	5	0.0969	9
	rs3_5810723	3	5810723	36.4111	1.5127e-08	0.21473	36.4111	1.5127e-08	NA	NA	1	0.4957	132	0.01361	4	0.12787	10
	rs3_5810724	3	5810724	32.9209	6.2556e-08	0.19825	32.9209	6.2556e-08	NA	NA	1	0.45767	132	0.0139	4	0.11836	9
	rs3_5810784	3	5810784	36.4111	1.5127e-08	0.21473	36.4111	1.5127e-08	NA	NA	1	0.4957	132	0.01361	4	0.12787	10
	rs3_5810875	3	5810875	16.5684	3.8945e-07	0.20165	30.0561	2.0798e-07	2.69236	0.10325	2	0.23257	130	0.01404	5	0.09638	9
	rs3_5810891	3	5810891	18.3318	9.5612e-08	0.21718	33.5015	4.9283e-08	2.72451	0.10121	2	0.25068	131	0.01367	5	0.10343	10
	rs3_5810898	3	5810898	18.3318	9.5612e-08	0.21718	33.5015	4.9283e-08	2.72451	0.10121	2	0.25068	131	0.01367	5	0.10343	10
	rs3_5810903	3	5810903	18.3318	9.5612e-08	0.21718	33.5015	4.9283e-08	2.72451	0.10121	2	0.25068	131	0.01367	5	0.10343	10
	rs3_5811009	3	5811009	18.3318	9.5612e-08	0.21718	33.5015	4.9283e-08	2.72451	0.10121	2	0.25068	131	0.01367	5	0.10343	10
	rs3_5811010	3	5811010	16.5924	3.7755e-07	0.20074	30.0978	2.0222e-07	2.69945	0.10278	2	0.2317	131	0.01396	5	0.09584	9
	rs3_5811055	3	5811055	18.3318	9.5612e-08	0.21718	33.5015	4.9283e-08	2.72451	0.10121	2	0.25068	131	0.01367	5	0.10343	10
	rs3_5811136	3	5811136	16.5924	3.7755e-07	0.20074	30.0978	2.0222e-07	2.69945	0.10278	2	0.2317	131	0.01396	5	0.09584	9
	rs3_5811137	3	5811137	18.3318	9.5612e-08	0.21718	33.5015	4.9283e-08	2.72451	0.10121	2	0.25068	131	0.01367	5	0.10343	10
	rs3_5811221	3	5811221	16.5924	3.7755e-07	0.20074	30.0978	2.0222e-07	2.69945	0.10278	2	0.2317	131	0.01396	5	0.09584	9
	rs3_5811233	3	5811233	18.2267	1.0526e-07	0.21751	33.3098	5.3989e-08	2.70905	0.1022	2	0.25105	130	0.01377	5	0.10356	10
	rs3_5811266	3	5811266	18.3318	9.5612e-08	0.21718	33.5015	4.9283e-08	2.72451	0.10121	2	0.25068	131	0.01367	5	0.10343	10
	rs3_5811425	3	5811425	36.4111	1.5127e-08	0.21473	36.4111	1.5127e-08	NA	NA	1	0.4957	132	0.01361	4	0.12787	10
	rs3_5811432	3	5811432	34.0349	4.0139e-08	0.20457	34.0349	4.0139e-08	NA	NA	1	0.46647	131	0.01371	4	0.1212	9
	rs3_5811443	3	5811443	36.4111	1.5127e-08	0.21473	36.4111	1.5127e-08	NA	NA	1	0.4957	132	0.01361	4	0.12787	10
	rs3_5811496	3	5811496	36.4111	1.5127e-08	0.21473	36.4111	1.5127e-08	NA	NA	1	0.4957	132	0.01361	4	0.12787	10
	rs3_5811631	3	5811631	32.9209	6.2556e-08	0.19825	32.9209	6.2556e-08	NA	NA	1	0.45767	132	0.0139	4	0.11836	9
	rs3_5811652	3	5811652	32.9209	6.2556e-08	0.19825	32.9209	6.2556e-08	NA	NA	1	0.45767	132	0.0139	4	0.11836	9
	rs3_5811697	3	5811697	36.4111	1.5127e-08	0.21473	36.4111	1.5127e-08	NA	NA	1	0.4957	132	0.01361	4	0.12787	10
	rs3_5811741	3	5811741	36.4111	1.5127e-08	0.21473	36.4111	1.5127e-08	NA	NA	1	0.4957	132	0.01361	4	0.12787	10
	rs3_5811795	3	5811795	18.8292	6.49e-08	0.22176	35.3563	2.315e-08	2.02701	0.1569	2	0.25596	131	0.01359	5	0.10554	9
	rs3_5811848	3	5811848	18.8292	6.49e-08	0.22176	35.3563	2.315e-08	2.02701	0.1569	2	0.25596	131	0.01359	5	0.10554	9
	rs3_5811866	3	5811866	18.8292	6.49e-08	0.22176	35.3563	2.315e-08	2.02701	0.1569	2	0.25596	131	0.01359	5	0.10554	9
	rs3_5811977	3	5811977	19.2285	4.763e-08	0.22539	38.6254	6.2512e-09	0.09607	0.75709	2	0.26016	131	0.01353	5	0.10722	9
	rs3_5811993	3	5811993	36.4111	1.5127e-08	0.21473	36.4111	1.5127e-08	NA	NA	1	0.4957	132	0.01361	4	0.12787	10
	rs3_5812082	3	5812082	36.4111	1.5127e-08	0.21473	36.4111	1.5127e-08	NA	NA	1	0.4957	132	0.01361	4	0.12787	10
	rs3_5812124	3	5812124	36.4111	1.5127e-08	0.21473	36.4111	1.5127e-08	NA	NA	1	0.4957	132	0.01361	4	0.12787	10
	rs3_5812167	3	5812167	16.5924	3.7755e-07	0.20074	30.0978	2.0222e-07	2.69945	0.10278	2	0.2317	131	0.01396	5	0.09584	9
	rs3_5812251	3	5812251	18.3318	9.5612e-08	0.21718	33.5015	4.9283e-08	2.72451	0.10121	2	0.25068	131	0.01367	5	0.10343	10
	rs3_5812286	3	5812286	18.3318	9.5612e-08	0.21718	33.5015	4.9283e-08	2.72451	0.10121	2	0.25068	131	0.01367	5	0.10343	10
	rs3_5812361	3	5812361	18.3318	9.5612e-08	0.21718	33.5015	4.9283e-08	2.72451	0.10121	2	0.25068	131	0.01367	5	0.10343	10
	rs3_5812425	3	5812425	18.3318	9.5612e-08	0.21718	33.5015	4.9283e-08	2.72451	0.10121	2	0.25068	131	0.01367	5	0.10343	10
	rs3_5812441	3	5812441	18.3318	9.5612e-08	0.21718	33.5015	4.9283e-08	2.72451	0.10121	2	0.25068	131	0.01367	5	0.10343	10
	rs3_5812574	3	5812574	36.7363	1.3474e-08	0.21752	36.7363	1.3474e-08	NA	NA	1	0.50153	131	0.01365	4	0.12932	10
	rs3_5812596	3	5812596	36.4111	1.5127e-08	0.21473	36.4111	1.5127e-08	NA	NA	1	0.4957	132	0.01361	4	0.12787	10
	rs3_5812758	3	5812758	18.3318	9.5612e-08	0.21718	33.5015	4.9283e-08	2.72451	0.10121	2	0.25068	131	0.01367	5	0.10343	10
	rs3_5812897	3	5812897	16.5924	3.7755e-07	0.20074	30.0978	2.0222e-07	2.69945	0.10278	2	0.2317	131	0.01396	5	0.09584	9
	rs3_5812909	3	5812909	18.3318	9.5612e-08	0.21718	33.5015	4.9283e-08	2.72451	0.10121	2	0.25068	131	0.01367	5	0.10343	10
	rs3_5812971	3	5812971	18.3318	9.5612e-08	0.21718	33.5015	4.9283e-08	2.72451	0.10121	2	0.25068	131	0.01367	5	0.10343	10
	rs3_5813132	3	5813132	18.3318	9.5612e-08	0.21718	33.5015	4.9283e-08	2.72451	0.10121	2	0.25068	131	0.01367	5	0.10343	10
	rs3_5813327	3	5813327	18.0738	1.1701e-07	0.21478	17.0348	6.4628e-05	17.0425	6.4657e-05	2	0.24792	131	0.01372	5	0.10232	33
	rs3_5813840	3	5813840	18.3318	9.5612e-08	0.21718	33.5015	4.9283e-08	2.72451	0.10121	2	0.25068	131	0.01367	5	0.10343	10
	rs3_5814058	3	5814058	18.3318	9.5612e-08	0.21718	33.5015	4.9283e-08	2.72451	0.10121	2	0.25068	131	0.01367	5	0.10343	10
	rs3_5814130	3	5814130	36.4111	1.5127e-08	0.21473	36.4111	1.5127e-08	NA	NA	1	0.4957	132	0.01361	4	0.12787	10
	rs3_5814259	3	5814259	18.192	1.0816e-07	0.21731	33.1896	5.6718e-08	2.75088	0.09961	2	0.24804	130	0.01363	5	0.10207	10
	rs3_5814685	3	5814685	36.4111	1.5127e-08	0.21473	36.4111	1.5127e-08	NA	NA	1	0.4957	132	0.01361	4	0.12787	10
	rs3_5814748	3	5814748	36.4111	1.5127e-08	0.21473	36.4111	1.5127e-08	NA	NA	1	0.4957	132	0.01361	4	0.12787	10
	rs3_5814873	3	5814873	36.4111	1.5127e-08	0.21473	36.4111	1.5127e-08	NA	NA	1	0.4957	132	0.01361	4	0.12787	10
	rs3_5815011	3	5815011	18.3318	9.5612e-08	0.21718	33.5015	4.9283e-08	2.72451	0.10121	2	0.25068	131	0.01367	5	0.10343	10
	rs3_5815054	3	5815054	18.548	8.077e-08	0.21918	31.0365	1.3654e-07	5.09638	0.02563	2	0.25299	131	0.01364	5	0.10435	10
	rs3_5815066	3	5815066	18.548	8.077e-08	0.21918	31.0365	1.3654e-07	5.09638	0.02563	2	0.25299	131	0.01364	5	0.10435	10
	rs3_5815165	3	5815165	18.7377	6.9684e-08	0.22092	28.9153	3.3289e-07	7.20162	0.00822	2	0.255	131	0.01361	5	0.10515	10
	rs3_5815316	3	5815316	19.9121	2.8137e-08	0.23154	26.5418	9.1722e-07	11.2262	0.00105	2	0.26725	131	0.01342	5	0.11006	10
	rs3_5815419	3	5815419	18.3318	9.5612e-08	0.21718	33.5015	4.9283e-08	2.72451	0.10121	2	0.25068	131	0.01367	5	0.10343	10
	rs3_5815564	3	5815564	18.3318	9.5612e-08	0.21718	33.5015	4.9283e-08	2.72451	0.10121	2	0.25068	131	0.01367	5	0.10343	10
	rs3_5815598	3	5815598	18.3318	9.5612e-08	0.21718	33.5015	4.9283e-08	2.72451	0.10121	2	0.25068	131	0.01367	5	0.10343	10
	rs3_5815682	3	5815682	18.3318	9.5612e-08	0.21718	33.5015	4.9283e-08	2.72451	0.10121	2	0.25068	131	0.01367	5	0.10343	10
	rs3_5815786	3	5815786	16.5924	3.7755e-07	0.20074	30.0978	2.0222e-07	2.69945	0.10278	2	0.2317	131	0.01396	5	0.09584	9
	rs3_5815837	3	5815837	18.3318	9.5612e-08	0.21718	33.5015	4.9283e-08	2.72451	0.10121	2	0.25068	131	0.01367	5	0.10343	10
	rs3_5815870	3	5815870	18.3318	9.5612e-08	0.21718	33.5015	4.9283e-08	2.72451	0.10121	2	0.25068	131	0.01367	5	0.10343	10
	rs3_5815959	3	5815959	16.5924	3.7755e-07	0.20074	30.0978	2.0222e-07	2.69945	0.10278	2	0.2317	131	0.01396	5	0.09584	9
	rs3_5815997	3	5815997	18.3318	9.5612e-08	0.21718	33.5015	4.9283e-08	2.72451	0.10121	2	0.25068	131	0.01367	5	0.10343	10
	rs3_5816129	3	5816129	36.4111	1.5127e-08	0.21473	36.4111	1.5127e-08	NA	NA	1	0.4957	132	0.01361	4	0.12787	10
	rs3_5816165	3	5816165	18.3318	9.5612e-08	0.21718	33.5015	4.9283e-08	2.72451	0.10121	2	0.25068	131	0.01367	5	0.10343	10
	rs3_5816179	3	5816179	18.3318	9.5612e-08	0.21718	33.5015	4.9283e-08	2.72451	0.10121	2	0.25068	131	0.01367	5	0.10343	10
	rs3_5816193	3	5816193	18.3318	9.5612e-08	0.21718	33.5015	4.9283e-08	2.72451	0.10121	2	0.25068	131	0.01367	5	0.10343	10
	rs3_5816223	3	5816223	18.3318	9.5612e-08	0.21718	33.5015	4.9283e-08	2.72451	0.10121	2	0.25068	131	0.01367	5	0.10343	10
	rs3_5816648	3	5816648	32.9209	6.2556e-08	0.19825	32.9209	6.2556e-08	NA	NA	1	0.45767	132	0.0139	4	0.11836	9
	rs3_5816745	3	5816745	18.3318	9.5612e-08	0.21718	33.5015	4.9283e-08	2.72451	0.10121	2	0.25068	131	0.01367	5	0.10343	10
	rs3_5816791	3	5816791	18.3318	9.5612e-08	0.21718	33.5015	4.9283e-08	2.72451	0.10121	2	0.25068	131	0.01367	5	0.10343	10
	rs3_5816820	3	5816820	18.3318	9.5612e-08	0.21718	33.5015	4.9283e-08	2.72451	0.10121	2	0.25068	131	0.01367	5	0.10343	10
	rs3_5816825	3	5816825	18.3318	9.5612e-08	0.21718	33.5015	4.9283e-08	2.72451	0.10121	2	0.25068	131	0.01367	5	0.10343	10
	rs3_5816831	3	5816831	18.3318	9.5612e-08	0.21718	33.5015	4.9283e-08	2.72451	0.10121	2	0.25068	131	0.01367	5	0.10343	10
	rs3_5816835	3	5816835	18.3318	9.5612e-08	0.21718	33.5015	4.9283e-08	2.72451	0.10121	2	0.25068	131	0.01367	5	0.10343	10
	rs3_5816863	3	5816863	18.1722	1.0985e-07	0.21705	33.2046	5.637e-08	2.70713	0.10232	2	0.25038	130	0.01378	5	0.1032	10
	rs3_5816932	3	5816932	18.3318	9.5612e-08	0.21718	33.5015	4.9283e-08	2.72451	0.10121	2	0.25068	131	0.01367	5	0.10343	10
	rs3_5817000	3	5817000	16.5924	3.7755e-07	0.20074	30.0978	2.0222e-07	2.69945	0.10278	2	0.2317	131	0.01396	5	0.09584	9
	rs3_5817019	3	5817019	18.2816	9.9445e-08	0.21671	31.9466	9.3538e-08	3.91182	0.05005	2	0.25014	131	0.01368	5	0.10321	10
	rs3_5817033	3	5817033	18.2816	9.9445e-08	0.21671	31.9466	9.3538e-08	3.91182	0.05005	2	0.25014	131	0.01368	5	0.10321	10
	rs3_5817128	3	5817128	18.8013	6.6324e-08	0.2215	36.7387	1.3263e-08	0.8935	0.34627	2	0.25567	131	0.0136	5	0.10542	10
	rs3_5817188	3	5817188	18.2014	1.0588e-07	0.21597	21.7395	7.5471e-06	12.7313	0.00050312	2	0.24929	131	0.0137	5	0.10287	14
	rs3_5817432	3	5817432	18.9453	5.9307e-08	0.22282	19.3975	2.1739e-05	16.2518	9.3567e-05	2	0.25719	131	0.01358	5	0.10603	17
	rs3_5817469	3	5817469	18.2014	1.0588e-07	0.21597	21.7395	7.5471e-06	12.7313	0.00050312	2	0.24929	131	0.0137	5	0.10287	14
	rs3_5817547	3	5817547	14.6551	1.8217e-06	0.18195	15.8497	0.00011304	12.1157	0.00068123	2	0.19701	130	0.01344	5	0.08359	10
	rs3_5817556	3	5817556	18.6783	7.2977e-08	0.22037	22.3173	5.8318e-06	13.009	0.00043957	2	0.25437	131	0.01362	5	0.1049	10
	rs3_5817648	3	5817648	18.7457	6.9254e-08	0.22099	28.7227	3.6118e-07	7.38024	0.00749	2	0.25508	131	0.01361	5	0.10519	10
	rs3_5817655	3	5817655	18.0736	1.1702e-07	0.21478	35.3552	2.3161e-08	0.83601	0.36222	2	0.24791	131	0.01372	5	0.10232	9
	rs3_5817675	3	5817675	36.4111	1.5127e-08	0.21473	36.4111	1.5127e-08	NA	NA	1	0.4957	132	0.01361	4	0.12787	10
	rs3_5817734	3	5817734	18.3318	9.5612e-08	0.21718	33.5015	4.9283e-08	2.72451	0.10121	2	0.25068	131	0.01367	5	0.10343	10
	rs3_5817899	3	5817899	19.2693	4.615e-08	0.22576	29.4644	2.6397e-07	7.60082	0.00667	2	0.26059	131	0.01352	5	0.10739	10
	rs3_5817979	3	5817979	18.3318	9.5612e-08	0.21718	33.5015	4.9283e-08	2.72451	0.10121	2	0.25068	131	0.01367	5	0.10343	10
	rs3_5818030	3	5818030	18.3318	9.5612e-08	0.21718	33.5015	4.9283e-08	2.72451	0.10121	2	0.25068	131	0.01367	5	0.10343	10
	rs3_5818100	3	5818100	36.4111	1.5127e-08	0.21473	36.4111	1.5127e-08	NA	NA	1	0.4957	132	0.01361	4	0.12787	10
	rs3_5818140	3	5818140	16.5924	3.7755e-07	0.20074	30.0978	2.0222e-07	2.69945	0.10278	2	0.2317	131	0.01396	5	0.09584	9
	rs3_5818383	3	5818383	18.3318	9.5612e-08	0.21718	33.5015	4.9283e-08	2.72451	0.10121	2	0.25068	131	0.01367	5	0.10343	10
	rs3_5818420	3	5818420	18.3318	9.5612e-08	0.21718	33.5015	4.9283e-08	2.72451	0.10121	2	0.25068	131	0.01367	5	0.10343	10
	rs3_5818457	3	5818457	18.3318	9.5612e-08	0.21718	33.5015	4.9283e-08	2.72451	0.10121	2	0.25068	131	0.01367	5	0.10343	10
	rs3_5818489	3	5818489	18.3318	9.5612e-08	0.21718	33.5015	4.9283e-08	2.72451	0.10121	2	0.25068	131	0.01367	5	0.10343	10
	rs3_5818491	3	5818491	18.3318	9.5612e-08	0.21718	33.5015	4.9283e-08	2.72451	0.10121	2	0.25068	131	0.01367	5	0.10343	10
	rs3_5818550	3	5818550	18.3318	9.5612e-08	0.21718	33.5015	4.9283e-08	2.72451	0.10121	2	0.25068	131	0.01367	5	0.10343	10
	rs3_5818553	3	5818553	18.3318	9.5612e-08	0.21718	33.5015	4.9283e-08	2.72451	0.10121	2	0.25068	131	0.01367	5	0.10343	10
	rs3_5818574	3	5818574	32.9209	6.2556e-08	0.19825	32.9209	6.2556e-08	NA	NA	1	0.45767	132	0.0139	4	0.11836	9
	rs3_5818586	3	5818586	36.4111	1.5127e-08	0.21473	36.4111	1.5127e-08	NA	NA	1	0.4957	132	0.01361	4	0.12787	10
	rs3_5818638	3	5818638	36.4111	1.5127e-08	0.21473	36.4111	1.5127e-08	NA	NA	1	0.4957	132	0.01361	4	0.12787	10
	rs3_5818784	3	5818784	18.3318	9.5612e-08	0.21718	33.5015	4.9283e-08	2.72451	0.10121	2	0.25068	131	0.01367	5	0.10343	10
	rs3_5818822	3	5818822	18.3318	9.5612e-08	0.21718	33.5015	4.9283e-08	2.72451	0.10121	2	0.25068	131	0.01367	5	0.10343	10
	rs3_5818930	3	5818930	18.3318	9.5612e-08	0.21718	33.5015	4.9283e-08	2.72451	0.10121	2	0.25068	131	0.01367	5	0.10343	10
	rs3_5819039	3	5819039	18.1313	1.1185e-07	0.21532	31.6048	1.0779e-07	3.95119	0.04892	2	0.24853	131	0.01371	5	0.10257	10
	rs3_5819212	3	5819212	18.3318	9.5612e-08	0.21718	33.5015	4.9283e-08	2.72451	0.10121	2	0.25068	131	0.01367	5	0.10343	10
	rs3_5820630	3	5820630	18.3318	9.5612e-08	0.21718	33.5015	4.9283e-08	2.72451	0.10121	2	0.25068	131	0.01367	5	0.10343	10
	rs3_5822592	3	5822592	18.3318	9.5612e-08	0.21718	33.5015	4.9283e-08	2.72451	0.10121	2	0.25068	131	0.01367	5	0.10343	10
	rs3_5825744	3	5825744	18.3318	9.5612e-08	0.21718	33.5015	4.9283e-08	2.72451	0.10121	2	0.25068	131	0.01367	5	0.10343	10
	rs3_5826236	3	5826236	18.3318	9.5612e-08	0.21718	33.5015	4.9283e-08	2.72451	0.10121	2	0.25068	131	0.01367	5	0.10343	10
	rs3_5826863	3	5826863	18.3318	9.5612e-08	0.21718	33.5015	4.9283e-08	2.72451	0.10121	2	0.25068	131	0.01367	5	0.10343	10
	rs3_5826933	3	5826933	18.3318	9.5612e-08	0.21718	33.5015	4.9283e-08	2.72451	0.10121	2	0.25068	131	0.01367	5	0.10343	10
	rs3_5826953	3	5826953	18.3318	9.5612e-08	0.21718	33.5015	4.9283e-08	2.72451	0.10121	2	0.25068	131	0.01367	5	0.10343	10
	rs3_5827039	3	5827039	18.3318	9.5612e-08	0.21718	33.5015	4.9283e-08	2.72451	0.10121	2	0.25068	131	0.01367	5	0.10343	10
	rs3_5827059	3	5827059	14.1789	2.6899e-06	0.1771	25.5959	1.3918e-06	2.47397	0.11818	2	0.19176	130	0.01352	5	0.08148	9
	rs3_5827060	3	5827060	14.1789	2.6899e-06	0.1771	25.5959	1.3918e-06	2.47397	0.11818	2	0.19176	130	0.01352	5	0.08148	9
	rs3_5827062	3	5827062	14.1789	2.6899e-06	0.1771	25.5959	1.3918e-06	2.47397	0.11818	2	0.19176	130	0.01352	5	0.08148	9
	rs3_5827084	3	5827084	18.3318	9.5612e-08	0.21718	33.5015	4.9283e-08	2.72451	0.10121	2	0.25068	131	0.01367	5	0.10343	10
	rs3_5827118	3	5827118	18.3318	9.5612e-08	0.21718	33.5015	4.9283e-08	2.72451	0.10121	2	0.25068	131	0.01367	5	0.10343	10
	rs3_5827130	3	5827130	18.3318	9.5612e-08	0.21718	33.5015	4.9283e-08	2.72451	0.10121	2	0.25068	131	0.01367	5	0.10343	10
	rs3_5827287	3	5827287	18.3318	9.5612e-08	0.21718	33.5015	4.9283e-08	2.72451	0.10121	2	0.25068	131	0.01367	5	0.10343	10
	rs3_5827294	3	5827294	18.3318	9.5612e-08	0.21718	33.5015	4.9283e-08	2.72451	0.10121	2	0.25068	131	0.01367	5	0.10343	10
	rs3_5827310	3	5827310	18.3318	9.5612e-08	0.21718	33.5015	4.9283e-08	2.72451	0.10121	2	0.25068	131	0.01367	5	0.10343	10
	rs3_5827318	3	5827318	18.3318	9.5612e-08	0.21718	33.5015	4.9283e-08	2.72451	0.10121	2	0.25068	131	0.01367	5	0.10343	10
	rs3_5827389	3	5827389	18.3318	9.5612e-08	0.21718	33.5015	4.9283e-08	2.72451	0.10121	2	0.25068	131	0.01367	5	0.10343	10
	rs3_5827637	3	5827637	18.3318	9.5612e-08	0.21718	33.5015	4.9283e-08	2.72451	0.10121	2	0.25068	131	0.01367	5	0.10343	10
	rs3_5827680	3	5827680	18.3318	9.5612e-08	0.21718	33.5015	4.9283e-08	2.72451	0.10121	2	0.25068	131	0.01367	5	0.10343	10
	rs3_5827688	3	5827688	18.3318	9.5612e-08	0.21718	33.5015	4.9283e-08	2.72451	0.10121	2	0.25068	131	0.01367	5	0.10343	10
	rs3_5827720	3	5827720	18.3318	9.5612e-08	0.21718	33.5015	4.9283e-08	2.72451	0.10121	2	0.25068	131	0.01367	5	0.10343	10
	rs3_5827787	3	5827787	18.3318	9.5612e-08	0.21718	33.5015	4.9283e-08	2.72451	0.10121	2	0.25068	131	0.01367	5	0.10343	10
	rs3_5827811	3	5827811	18.3318	9.5612e-08	0.21718	33.5015	4.9283e-08	2.72451	0.10121	2	0.25068	131	0.01367	5	0.10343	10
	rs3_5827871	3	5827871	36.4111	1.5127e-08	0.21473	36.4111	1.5127e-08	NA	NA	1	0.4957	132	0.01361	4	0.12787	10
	rs3_5828172	3	5828172	18.3318	9.5612e-08	0.21718	33.5015	4.9283e-08	2.72451	0.10121	2	0.25068	131	0.01367	5	0.10343	10
	rs3_5828196	3	5828196	36.4111	1.5127e-08	0.21473	36.4111	1.5127e-08	NA	NA	1	0.4957	132	0.01361	4	0.12787	10
	rs3_5828295	3	5828295	36.4111	1.5127e-08	0.21473	36.4111	1.5127e-08	NA	NA	1	0.4957	132	0.01361	4	0.12787	10
	rs3_5828390	3	5828390	18.3318	9.5612e-08	0.21718	33.5015	4.9283e-08	2.72451	0.10121	2	0.25068	131	0.01367	5	0.10343	10
	rs3_5828419	3	5828419	18.3318	9.5612e-08	0.21718	33.5015	4.9283e-08	2.72451	0.10121	2	0.25068	131	0.01367	5	0.10343	10
	rs3_5828472	3	5828472	18.3318	9.5612e-08	0.21718	33.5015	4.9283e-08	2.72451	0.10121	2	0.25068	131	0.01367	5	0.10343	10
	rs3_5829021	3	5829021	18.3318	9.5612e-08	0.21718	33.5015	4.9283e-08	2.72451	0.10121	2	0.25068	131	0.01367	5	0.10343	10
	rs4_20153796	4	20153796	16.6085	3.7273e-07	0.20089	12.3541	0.00060342	19.1629	2.4317e-05	2	0.23188	131	0.01396	5	0.09591	44
	rs4_20183545	4	20183545	15.9606	6.2625e-07	0.19459	11.2918	0.00102	19.0825	2.5228e-05	2	0.22461	131	0.01407	5	0.093	43
	rs4_20204452	4	20204452	15.9606	6.2625e-07	0.19459	11.2918	0.00102	19.0825	2.5228e-05	2	0.22461	131	0.01407	5	0.093	43
	rs4_20261942	4	20261942	15.9476	6.3282e-07	0.19446	11.1544	0.00109	19.2026	2.388e-05	2	0.22446	131	0.01407	5	0.09294	44
	rs4_20605665	4	20605665	13.7907	3.7024e-06	0.17384	7.36809	0.00753	19.1902	2.4135e-05	2	0.20041	130	0.01453	5	0.08331	43
	rs5_267911	5	267911	14.8515	1.7459e-06	0.19827	6.83589	0.01008	21.6885	8.4149e-06	2	0.19817	119	0.01334	5	0.08222	53
	rs5_14313526	5	14313526	33.9502	4.1014e-08	0.20318	33.9502	4.1014e-08	NA	NA	1	0.46905	132	0.01382	4	0.12121	21
	rs9_12668503	9	12668503	14.6627	2.294e-06	0.20828	6.58681	0.01162	21.5104	9.8361e-06	2	0.21271	109	0.01451	5	0.09225	6
	rs9_12763755	9	12763755	14.6673	2.2856e-06	0.21107	1.59591	0.20916	27.3564	8.252e-07	2	0.2045	109	0.01394	5	0.08359	15
	rs11_23382869	11	23382869	15.2275	1.1321e-06	0.18734	15.0595	0.00016374	13.9213	0.00028293	2	0.21624	131	0.0142	5	0.08965	28
DEC	rs1_42431669	1	42431669	24.4438	2.4488e-06	0.16336	24.4438	2.4488e-06	NA	NA	1	0.02835	123	0.00116	4	0.00772	18
	rs1_42431688	1	42431688	24.5785	2.2908e-06	0.16329	24.5785	2.2908e-06	NA	NA	1	0.02838	124	0.00115	4	0.00766	18
	rs6_27376022	6	27376022	13.9611	3.1893e-06	0.17038	13.846	0.00029254	12.8347	0.00047842	2	0.01724	131	0.00124	5	0.00812	17
	rs6_28617168	6	28617168	13.9523	3.393e-06	0.18	24.3844	2.4516e-06	3.11165	0.08018	2	0.01577	125	0.00113	5	0.00679	48
	rs11_7169791	11	7169791	13.8573	3.5358e-06	0.17333	16.999	6.6247e-05	9.59208	0.0024	2	0.01626	129	0.00117	5	0.00725	61
	rs12_17698258	12	17698258	24.2139	2.7989e-06	0.1659	24.2139	2.7989e-06	NA	NA	1	0.02884	119	0.00119	4	0.00803	13
a TGW: thousand grain weight,GL: grain length, GW: grain width, GLWR:Grain length to width ratio,PGWC:degree of endosperm with chalkiness,DEC:percentage of grains with chalkiness. b Physical location. c F value for which the mark is f-checked. d Pvalue value. e PVE value. f F value of additive effect. g The P value of the additive effect. h The F number of the dominant effect. i The P number of t…

## Sheet: Table S4
Table S4. List of genes associated with grain weight, grain shape and chalkiness traits
Trait	Gene	Annotation of genes
TGW	LOC_Os04g01810	terpene synthase, putative, expressed
	LOC_Os04g01830	latency associated nuclear antigen, putative
	LOC_Os04g01874	protein kinase, putative, expressed
	LOC_Os04g01860	cysteine-rich receptor-like protein kinase 7 precursor, putative, expressed
	LOC_Os04g01890	protein kinase, putative, expressed
	LOC_Os04g01910	legume lectins beta domain containing protein, putative, expressed
	LOC_Os04g01930	exostosin family protein, putative, expressed
	LOC_Os04g01950	legume lectins beta domain containing protein, putative, expressed
	LOC_Os04g01970	SWI/SNF-related matrix-associated actin-dependent regulator of chromatin subfamily C member, putative, expressed
	LOC_Os04g01970	SWI/SNF-related matrix-associated actin-dependent regulator of chromatin subfamily C member, putative, expressed
	LOC_Os04g01980	receptor protein kinase, putative, expressed
	LOC_Os04g01990	pentatricopeptide domain containing protein, putative, expressed
	LOC_Os04g02000	zinc finger family protein, putative, expressed
	LOC_Os04g02030	rp1, putative, expressed
	LOC_Os04g02050	bifunctional 3-phosphoadenosine 5-phosphosulfate synthetase, putative, expressed
	LOC_Os04g02040	NBS-LRR, putative, expressed
	LOC_Os04g02110	disease resistance protein RGA3, putative, expressed
	LOC_Os04g02900	dehydrogenase E1 component domain containing protein, expressed
	LOC_Os04g02910	membrane related protein CP5, putative, expressed
	LOC_Os04g02920	leucine-rich repeat family protein, putative, expressed
	LOC_Os04g02960	OsSub32 - Putative Subtilisin homologue, expressed
	LOC_Os04g02970	subtilisin-like protease precursor, putative, expressed
	LOC_Os04g02980	OsSub33 - Putative Subtilisin homologue, expressed
	LOC_Os04g02990	subtilisin-like protease, putative, expressed
	LOC_Os04g03050	OsSub34 - Putative Subtilisin homologue, expressed
	LOC_Os04g03080	subtilase family protein, putative, expressed
	LOC_Os04g03100	OsSub35 - Putative Subtilisin homologue, expressed
GL	LOC_Os04g27340	terpene synthase, putative, expressed
	LOC_Os04g27400	terpene synthase, putative, expressed
	LOC_Os04g27410	MYB family transcription factor, putative, expressed
	LOC_Os04g27430	terpene synthase, putative, expressed
	LOC_Os04g27470	terpene synthase 8, putative
	LOC_Os04g27480	terpene synthase 7, putative
	LOC_Os04g27540	terpene synthase, putative, expressed
	LOC_Os12g01500	outer membrane protein, OMP85 family, putative, expressed
	LOC_Os12g01240	mitochondrial substrate carrier family protein, putative, expressed
	LOC_Os12g01250	csAtPR5, putative, expressed
	LOC_Os12g01260	protein transport protein Sec61 subunit beta, putative, expressed
	LOC_Os12g01290	ulp1 protease family protein, putative, expressed
	LOC_Os12g01350	csAtPR5, putative, expressed
	LOC_Os12g01370	fatty acid desaturase, putative, expressed
	LOC_Os12g01380	proteins of unknown function domain containing protein, expressed
	LOC_Os12g01390	clathrin heavy chain, putative, expressed
	LOC_Os12g01400	OsCML26 - Calmodulin-related calcium sensor protein, expressed
	LOC_Os12g01420	ammonium transporter protein, putative, expressed
	LOC_Os12g01430	ribosomal protein L10, putative, expressed
	LOC_Os12g01449	chloroplast unusual positioning protein, putative, expressed
	LOC_Os12g01480	phosphatidate cytidylyltransferase, putative, expressed
	LOC_Os12g01490	MYB family transcription factor, putative, expressed
	LOC_Os12g01510	MRH1, putative, expressed
	LOC_Os12g01530	ferritin-1, chloroplast precursor, putative, expressed
	LOC_Os12g01520	ubiquitin-activating enzyme, putative, expressed
	LOC_Os12g02950	EMB2748, putative, expressed
	LOC_Os12g02960	glutathione S-transferase, putative, expressed
	LOC_Os12g02970	RNA binding protein, putative, expressed
	LOC_Os12g02980	nucleoside-triphosphatase, putative, expressed
	LOC_Os12g03040	no apical meristem protein, putative, expressed
	LOC_Os12g03050	no apical meristem protein, putative, expressed
	LOC_Os12g03070	FHA domain containing protein, putative, expressed
	LOC_Os12g03080	rp3 protein, putative, expressed
	LOC_Os12g03240	MATE efflux family protein, putative, expressed
	LOC_Os12g03260	MATE efflux family protein, putative, expressed
	LOC_Os12g03290	AP2 domain containing protein, expressed
	LOC_Os12g03090	ribosomal protein, putative, expressed
	LOC_Os12g03100	exostosin family domain containing protein, expressed
	LOC_Os12g03110	ZF-HD protein dimerisation region containing protein, expressed
	LOC_Os12g03130	CDC45A - Putative DNA replication initiation protein, expressed
	LOC_Os12g03150	myb-like DNA-binding domain containing protein, putative, expressed
	LOC_Os12g03180	Mad3/BUB1 homology region 1 domain containing protein, expressed
	LOC_Os12g03190	bifunctional aspartokinase/homoserine dehydrogenase, putative, expressed
	LOC_Os12g03200	MATE efflux family protein, putative, expressed
	LOC_Os12g03230	MATE efflux family protein, putative, expressed
	LOC_Os12g03270	ELMO/CED-12 family protein, putative, expressed
GW	LOC_Os02g43750	transcription initiation factor, putative, expressed
	LOC_Os02g43760	ubiquitin carboxyl-terminal hydrolase, family 1, putative, expressed
	LOC_Os02g43770	DUF630/DUF632 domains containing protein, putative, expressed
	LOC_Os02g43780	hAT dimerisation domain-containing protein, putative, expressed
	LOC_Os02g43790	ethylene-responsive transcription factor, putative, expressed
	LOC_Os02g43820	AP2 domain containing protein, expressed
	LOC_Os02g43840	ethylene-responsive element-binding protein, putative, expressed
	LOC_Os02g43850	serine esterase family protein, putative, expressed
	LOC_Os02g43970	AP2 domain containing protein, expressed
	LOC_Os02g43830	3-isopropylmalate dehydratase small subunit 2, putative, expressed
	LOC_Os02g43860	amino acid permease, putative, expressed
	LOC_Os02g43870	inactive receptor kinase At2g26730 precursor, putative, expressed
	LOC_Os02g43906	ceramide kinase-related, putative, expressed
	LOC_Os02g43912	ceramide kinase-related, putative, expressed
	LOC_Os02g43920	cell division cycle protein 23, putative, expressed
	LOC_Os02g43930	chaperone protein dnaJ, putative, expressed
	LOC_Os02g43940	AP2 domain containing protein, expressed
	LOC_Os02g44000	amino acid kinase, putative, expressed
	LOC_Os08g31450	MBTB28 - Bric-a-Brac, Tramtrack, Broad Complex BTB domain with Meprin and TRAF Homology MATH domain, expressed
	LOC_Os08g31460	GTPase of unknown function domain containing protein, putative, expressed
	LOC_Os08g31470	peptidase, trypsin-like serine and cysteine proteases, putative, expressed
	LOC_Os08g31510	DUF581 domain containing protein, expressed
	LOC_Os08g31560	WD-40 repeat family protein, putative, expressed
	LOC_Os08g31580	ethylene-responsive transcription factor, putative, expressed
	LOC_Os08g31630	uncharacterized glycosyl hydrolase Rv2006/MT2062, putative, expressed
	LOC_Os08g31660	VQ domain containing protein, putative, expressed
	LOC_Os08g31670	transporter, putative, expressed
	LOC_Os08g31690	OsFBX291 - F-box domain containing protein, expressed
	LOC_Os08g31700	UNE2, putative, expressed
	LOC_Os08g45180	kinase, pfkB family, putative, expressed
	LOC_Os08g45190	PGR5, putative, expressed
	LOC_Os08g45210	Mpv17 / PMP22 family domain containing protein, expressed
	LOC_Os08g45230	ENTH domain containing protein, expressed
	LOC_Os08g45240	RNA recognition motif containing protein, putative, expressed
	LOC_Os09g21430	ZOS9-05 - C2H2 zinc finger protein, expressed
	LOC_Os09g21450	cyclin, putative, expressed
	LOC_Os09g21510	STE_MEKK_ste11_MAP3K.2 - STE kinases include homologs to sterile 7, sterile 11 and sterile 20 from yeast, expressed
	LOC_Os09g21520	DEAD-box ATP-dependent RNA helicase, putative, expressed
	LOC_Os09g21580	OsFBX324 - F-box domain containing protein, expressed
	LOC_Os09g21620	OsFBX325 - F-box domain containing protein, expressed
	LOC_Os11g15250	THION31 - Plant thionin family protein precursor, expressed
	LOC_Os11g15280	TNP1, putative, expressed
	LOC_Os11g15300	SAM dependent carboxyl methyltransferase, putative, expressed
	LOC_Os11g15310	methyltransferase, putative, expressed
	LOC_Os11g15340	SAM dependent carboxyl methyltransferase family protein, putative, expressed
	LOC_Os11g15370	sulfotransferase domain containing protein, expressed
	LOC_Os11g15410	S-adenosyl-L-methionine:benzoic acid/salicylic acid carboxyl methyltransferase, putative, expressed
	LOC_Os11g15500	stripe rust resistance protein Yr10, putative, expressed
	LOC_Os11g15520	OsSub62 - Putative Subtilisin homologue, expressed
	LOC_Os04g01600	erythronate-4-phosphate dehydrogenase domain containing protein, expressed
	LOC_Os04g01650	erythronate-4-phosphate dehydrogenase domain containing protein, expressed
	LOC_Os04g01660	erythronate-4-phosphate dehydrogenase domain containing protein, expressed
	LOC_Os04g01674	erythronate-4-phosphate dehydrogenase domain containing protein, expressed
	LOC_Os04g01690	pyridoxal-dependent decarboxylase protein, putative, expressed
	LOC_Os04g01710	cysteine proteinase At4g11310 precursor, putative, expressed
	LOC_Os04g01740	heat shock protein, putative, expressed
	LOC_Os04g01780	uncharacterized ACR, COG1399 family protein, expressed
	LOC_Os04g01810	terpene synthase, putative, expressed
	LOC_Os04g01830	latency associated nuclear antigen, putative
	LOC_Os04g01860	cysteine-rich receptor-like protein kinase 7 precursor, putative, expressed
	LOC_Os04g01874	protein kinase, putative, expressed
	LOC_Os04g01890	protein kinase, putative, expressed
	LOC_Os04g01910	legume lectins beta domain containing protein, putative, expressed
	LOC_Os04g01930	exostosin family protein, putative, expressed
	LOC_Os04g01950	legume lectins beta domain containing protein, putative, expressed
	LOC_Os06g15170	3-ketoacyl-CoA synthase, putative, expressed
	LOC_Os06g15250	3-ketoacyl-CoA synthase, putative, expressed
	LOC_Os06g15330	CCT/B-box zinc finger protein, putative, expressed
	LOC_Os06g15360	RAD23 DNA repair protein, putative, expressed
	LOC_Os06g15370	peptide transporter PTR2, putative, expressed
	LOC_Os06g15380	acylphosphatase, putative, expressed
	LOC_Os06g15390	acylphosphatase, putative, expressed
	LOC_Os06g15410	angel, putative, expressed
	LOC_Os06g15420	asparagine synthetase, putative, expressed
	LOC_Os06g15480	transcription factor, putative, expressed
GLWR	LOC_Os02g43750	transcription initiation factor, putative, expressed
	LOC_Os02g43760	ubiquitin carboxyl-terminal hydrolase, family 1, putative, expressed
	LOC_Os02g43770	DUF630/DUF632 domains containing protein, putative, expressed
	LOC_Os02g43780	hAT dimerisation domain-containing protein, putative, expressed
	LOC_Os02g43850	serine esterase family protein, putative, expressed
	LOC_Os02g43860	amino acid permease, putative, expressed
	LOC_Os02g43912	ceramide kinase-related, putative, expressed
	LOC_Os02g43930	chaperone protein dnaJ, putative, expressed
	LOC_Os02g43940	AP2 domain containing protein, expressed
	LOC_Os02g43790	ethylene-responsive transcription factor, putative, expressed
	LOC_Os02g43820	AP2 domain containing protein, expressed
	LOC_Os02g43830	3-isopropylmalate dehydratase small subunit 2, putative, expressed
	LOC_Os02g43840	ethylene-responsive element-binding protein, putative, expressed
	LOC_Os02g43870	inactive receptor kinase At2g26730 precursor, putative, expressed
	LOC_Os02g43906	ceramide kinase-related, putative, expressed
	LOC_Os02g43920	cell division cycle protein 23, putative, expressed
	LOC_Os02g43970	AP2 domain containing protein, expressed
	LOC_Os02g44000	amino acid kinase, putative, expressed
	LOC_Os02g57700	protein kinase, putative, expressed
	LOC_Os02g57710	signal peptide peptidase-like 2B, putative, expressed
	LOC_Os02g57720	aquaporin protein, putative, expressed
	LOC_Os02g57750	protein binding protein, putative, expressed
	LOC_Os02g57770	glycosyl hydrolases family 16, putative, expressed
	LOC_Os02g57760	O-methyltransferase, putative, expressed
	LOC_Os02g57790	ZOS2-19 - C2H2 zinc finger protein, expressed
	LOC_Os02g57800	PPR repeat containing protein, expressed
	LOC_Os02g57810	cytochrome P450, putative, expressed
	LOC_Os02g57820	AT hook motif domain containing protein, expressed
	LOC_Os02g57840	remorin C-terminal domain containing protein, putative, expressed
	LOC_Os02g58040	OsFBX75 - F-box domain containing protein, expressed
	LOC_Os02g57860	OsFBX71 - F-box domain containing protein, expressed
	LOC_Os02g57854	vacuolar ATP synthase subunit F, putative, expressed
	LOC_Os02g57890	OsFBX72 - F-box domain containing protein, expressed
	LOC_Os02g57910	OsFBX73 - F-box domain containing protein, expressed
	LOC_Os02g57940	OsFBX74 - F-box domain containing protein, expressed
	LOC_Os02g57965	F-box domain containing protein, expressed
	LOC_Os02g57990	methionine adenosyltransferase regulatory beta subunit-related, putative, expressed
	LOC_Os02g57960	Leucine Rich Repeat family protein, expressed
	LOC_Os02g57980	DEAD/DEAH box helicase, putative, expressed
	LOC_Os02g58020	ABC transporter, ATP-binding protein, putative, expressed
	LOC_Os02g58030	leucine-rich repeat-containing protein 40, putative, expressed
	LOC_Os04g30660	NBS type disease resistance protein, putative, expressed
	LOC_Os04g30690	NBS type disease resistance protein, putative, expressed
	LOC_Os04g30720	kinesin motor domain containing protein, putative, expressed
	LOC_Os04g30740	mitochondrial import inner membrane translocase subunit Tim17, putative, expressed
	LOC_Os04g30760	3-oxoacyl-reductase, chloroplast precursor, putative, expressed
	LOC_Os04g30770	glycosyl hydrolase, putative, expressed
	LOC_Os04g30780	eukaryotic translation initiation factor 3 subunit H, putative, expressed
	LOC_Os04g30800	ER lumen protein retaining receptor, putative, expressed
	LOC_Os04g30830	F-box domain containing protein, expressed
	LOC_Os04g30810	OsFBX129 - F-box domain containing protein, expressed
	LOC_Os04g30860	ulp1 protease family, C-terminal catalytic domain containing protein, expressed
	LOC_Os04g30880	TBC domain containing protein, expressed
	LOC_Os04g30890	MYB family transcription factor, putative, expressed
	LOC_Os04g30910	SAM domain family protein, expressed
	LOC_Os04g30930	NB-ARC domain containing protein, expressed
	LOC_Os04g48790	rhoGAP domain containing protein, expressed
	LOC_Os04g48800	GDSL-like lipase/acylhydrolase, putative, expressed
	LOC_Os04g48820	deoxyribonuclease tatD, putative, expressed
	LOC_Os04g48830	DUF623 domain containing protein, expressed
	LOC_Os04g48850	aminotransferase, classes I and II, domain containing protein, expressed
	LOC_Os04g48870	nitrilase-associated protein, putative, expressed
	LOC_Os04g48880	fatty acid hydroxylase, putative, expressed
	LOC_Os04g48930	ferric-chelate reductase, putative, expressed
	LOC_Os04g48940	uncharacterized mscS family protein, putative, expressed
	LOC_Os04g48950	fringe-related protein, putative, expressed
	LOC_Os04g49000	zinc finger, C3HC4 type domain containing protein, expressed
	LOC_Os04g49060	H-BTB3 - Bric-a-Brac, Tramtrack, Broad Complex BTB domain with H family conserved sequence, expressed
	LOC_Os04g49080	rRNA 2-O-methyltransferase fibrillarin, putative, expressed
	LOC_Os04g49110	GRAS family transcription factor domain containing protein, expressed
	LOC_Os04g49130	ubiquitin-conjugating enzyme, putative, expressed
PGWC	LOC_Os03g11110	zinc finger family protein, putative, expressed
	LOC_Os03g11120	methionyl-tRNA synthetase, putative, expressed
	LOC_Os03g11140	pleckstrin homology domain-containing protein-related taxo, putative, expressed
	LOC_Os03g11160	cysteine proteinase inhibitor precursor, putative, expressed
	LOC_Os03g11170	cysteine proteinase inhibitor precursor, putative, expressed
	LOC_Os03g11180	cysteine proteinase inhibitor 6 precursor, putative, expressed
	LOC_Os03g11200	pre-mRNA-processing factor 39, putative, expressed
	LOC_Os03g11220	keratin, type I cytoskeletal 9, putative, expressed
	LOC_Os03g11240	nucleotidyltransferase, putative, expressed
	LOC_Os03g11210	DUF538 domain containing protein, putative, expressed
	LOC_Os03g11260	RING zinc finger protein-like, putative, expressed
	LOC_Os03g11320	heparanase-like protein precursor, putative, expressed
	LOC_Os03g11310	PPR repeat domain containing protein, putative, expressed
	LOC_Os03g11330	glycosyl transferase 8 domain containing protein, putative, expressed
	LOC_Os03g11340	leucine-rich repeat resistance protein, putative, expressed
	LOC_Os03g11350	UDP-glucoronosyl and UDP-glucosyl transferase, putative, expressed
	LOC_Os03g11370	B3 DNA binding domain containing protein, expressed
	LOC_Os03g11360	leucine rich repeat containing protein, expressed
	LOC_Os03g11380	SNARE domain containing protein, putative, expressed
	LOC_Os03g11400	targeting protein-related, putative, expressed
	LOC_Os03g11410	mitochondrial-processing peptidase subunit, mitochondrial precursor, putative, expressed
	LOC_Os03g11420	Os3bglu6 - beta-glucosidase/beta-fucosidase/beta-galactosidase, expressed
	LOC_Os03g11440	protein transport protein Sec61 subunit alpha, putative, expressed
	LOC_Os04g33150	desiccation-related protein PCC13-62 precursor, putative, expressed
	LOC_Os04g33190	AMP-binding enzyme, putative, expressed
	LOC_Os04g33200	heparan-alpha-glucosaminide N-acetyltransferase, putative, expressed
	LOC_Os04g33210	ERD1 protein, chloroplast precursor, putative, expressed
	LOC_Os04g33220	SAM domain family protein, expressed
	LOC_Os04g33240	sex determination protein tasselseed-2, putative, expressed
	LOC_Os04g33290	cysteine protease, putative, expressed
	LOC_Os04g33300	amino acid kinase, putative, expressed
	LOC_Os04g33390	prephenate dehydratase domain containing protein, expressed
	LOC_Os04g33360	gibberellin 2-beta-dioxygenase 7, putative, expressed
	LOC_Os04g33370	cytochrome P450, putative, expressed
	LOC_Os04g33440	DNA-binding protein S1FA, putative, expressed
	LOC_Os04g33420	DNA-binding protein S1FA, putative, expressed
	LOC_Os04g33400	OsFBLD2 - F-box, LRR and FBD domain containing protein, expressed
	LOC_Os04g33460	1,4-alpha-glucan-branching enzyme 2, chloroplast precursor, putative, expressed
	LOC_Os04g33470	Ser/Thr protein phosphatase family protein, putative, expressed
	LOC_Os04g33480	histone deacetylase, putative, expressed
	LOC_Os05g01240	AML1, putative, expressed
	LOC_Os05g01250	SNF7 domain containing protein, putative, expressed
	LOC_Os05g01256	helix-loop-helix DNA-binding domain containing protein, expressed
	LOC_Os05g01262	translocon-associated protein beta domain containing protein, expressed
	LOC_Os05g01270	peptidyl-prolyl cis-trans isomerase, putative, expressed
	LOC_Os05g01460	STIP1 homology and U box-containing protein 1, putative, expressed
	LOC_Os05g01470	methionine S-methyltransferase, putative, expressed
	LOC_Os05g01440	phosphoribosylformylglycinamidine synthase, putative, expressed
	LOC_Os05g01470	methionine S-methyltransferase, putative, expressed
	LOC_Os05g01480	ras-related protein, putative, expressed
	LOC_Os05g01310	ankyrin repeat family protein, putative, expressed
	LOC_Os05g01380	polygalacturonase inhibitor precursor, putative, expressed
	LOC_Os05g01370	polygalacturonase inhibitor precursor, putative, expressed
	LOC_Os05g01430	polygalacturonase inhibitor 2 precursor, putative, expressed
	LOC_Os05g01450	eukaryotic translation initiation factor 3 subunit F, putative, expressed
	LOC_Os05g01444	polygalacturonase inhibitor precursor, putative, expressed
	LOC_Os05g01490	ras-related protein, putative, expressed
	LOC_Os05g01500	tubulin-specific chaperone E, putative, expressed
	LOC_Os05g01510	cytoplasmic membrane protein, putative, expressed
	LOC_Os05g01520	ECT protein, putative, expressed
	LOC_Os05g01540	serine/arginine repetitive matrix protein 1, putative, expressed
	LOC_Os05g01550	ZOS5-01 - C2H2 zinc finger protein, expressed
	LOC_Os05g01560	vacuolar ATP synthase, putative, expressed
	LOC_Os05g01570	auxin-induced protein 5NG4, putative, expressed
	LOC_Os05g01590	heat shock protein DnaJ, putative, expressed
	LOC_Os05g01610	FYVE zinc finger domain containing protein, expressed
	LOC_Os05g01600	actin, putative, expressed
	LOC_Os05g01580	integral membrane protein DUF6 containing protein, expressed
	LOC_Os05g24650	DUF567 domain containing protein, putative, expressed
	LOC_Os05g24660	IPP transferase, putative, expressed
	LOC_Os05g24684	structural constituent of ribosome, putative, expressed
	LOC_Os05g24760	harpin-induced protein 1 domain containing protein, expressed
	LOC_Os05g24770	reticulon domain containing protein, putative, expressed
	LOC_Os05g24780	OsCML21 - Calmodulin-related calcium sensor protein, expressed
	LOC_Os05g24880	dehydrogenase, putative, expressed
	LOC_Os09g21000	potassium transporter, putative, expressed
	LOC_Os09g21100	mov34/MPN/PAD-1 family protein, expressed
	LOC_Os09g21110	leucyl-tRNA synthetase, cytoplasmic, putative, expressed
	LOC_Os09g21120	armadillo/beta-catenin repeat family protein, putative, expressed
	LOC_Os09g21160	UDP-glucoronosyl and UDP-glucosyl transferase domain containing protein, expressed
	LOC_Os09g21170	glucosyltransferase, putative, expressed
	LOC_Os09g21180	homeobox associated leucine zipper, putative, expressed
	LOC_Os09g21210	beta-glucan-binding protein 4, putative, expressed
	LOC_Os09g21230	AMP-binding enzyme, putative, expressed
	LOC_Os09g21260	cytochrome P450 domain containing protein, expressed
	LOC_Os11g39140	thioredoxin domain-containing protein 9, putative, expressed
	LOC_Os11g39130	zinc finger, C3HC4 type family protein, expressed
	LOC_Os11g39160	NBS-LRR disease resistance protein, putative, expressed
	LOC_Os11g39190	NB-ARC domain containing protein, putative, expressed
	LOC_Os11g39200	hAT dimerisation domain containing protein, expressed
	LOC_Os11g39220	acyl-coenzyme A oxidase, putative, expressed
	LOC_Os11g39260	NBS-LRR disease resistance protein, putative, expressed
	LOC_Os11g39280	disease resistance protein, putative, expressed
	LOC_Os11g39290	Leucine Rich Repeat family protein, expressed
	LOC_Os11g39310	NB-ARC domain containing protein, expressed
	LOC_Os11g39320	LZ-NBS-LRR class, putative, expressed
	LOC_Os11g39330	NB-ARC domain containing protein, putative, expressed
	LOC_Os11g39360	pentatricopeptide repeat domain containing protein, putative, expressed
	LOC_Os11g39370	BRASSINOSTEROID INSENSITIVE 1-associated receptor kinase 1 precursor, putative, expressed
	LOC_Os11g39420	jacalin-like lectin domain containing protein, expressed
DEC	LOC_Os01g72980	tRNA uridine 5-carboxymethylaminomethyl modification enzyme gidA, putative, expressed
	LOC_Os01g73000	copine, putative, expressed
	LOC_Os01g73040	CBS domain-containing protein, putative, expressed
	LOC_Os01g73130	vacuolar ATP synthase, putative, expressed
	LOC_Os01g73140	ubiquitin-fold modifier 1 precursor, putative, expressed
	LOC_Os01g73160	40S ribosomal protein S10, putative, expressed
	LOC_Os01g73170	peroxidase precursor, putative, expressed
	LOC_Os01g73300	VAMP-like protein YKT62, putative, expressed
	LOC_Os01g73310	actin, putative, expressed
	LOC_Os01g73190	peroxidase precursor, putative, expressed
	LOC_Os01g73200	peroxidase precursor, putative, expressed
	LOC_Os01g73230	syntaxin 6, putative, expressed
	LOC_Os01g73234	thioredoxin, putative, expressed
	LOC_Os01g73220	peroxidase precursor, putative, expressed
	LOC_Os01g73250	abscisic stress-ripening, putative, expressed
	LOC_Os01g73370	S-locus lectin protein kinase family protein, putative, expressed
	LOC_Os06g45100	FAD binding domain of DNA photolyase domain containing protein, expressed
	LOC_Os06g45110	DNA binding protein, putative, expressed
	LOC_Os06g45120	ATP synthase, putative, expressed
	LOC_Os06g45140	bZIP transcription factor domain containing protein, expressed
	LOC_Os06g45150	pollen allergen, putative, expressed
	LOC_Os06g45160	pollen allergen, putative, expressed
	LOC_Os06g45180	pollen allergen, putative, expressed
	LOC_Os06g45190	pollen allergen, putative, expressed
	LOC_Os06g45230	pollen allergen, putative, expressed
	LOC_Os06g45240	inactive receptor kinase At2g26730 precursor, putative, expressed
	LOC_Os06g45200	group 3 pollen allergen, putative, expressed
	LOC_Os06g45210	pollen allergen, putative, expressed
	LOC_Os06g45250	tRNA pseudouridine synthase family protein, putative, expressed
	LOC_Os06g45280	protein kinase APK1B, chloroplast precursor, putative, expressed
	LOC_Os06g45290	pollen allergen, putative, expressed
	LOC_Os06g45300	serine/threonine-protein kinase HT1, putative, expressed
	LOC_Os06g45310	OsSPL11 - SBP-box gene family member, expressed
	LOC_Os06g45320	DEFL27 - Defensin and Defensin-like DEFL family
	LOC_Os06g45330	endonuclease V, putative, expressed
	LOC_Os06g45340	peptidyl-prolyl cis-trans isomerase, FKBP-type, putative, expressed
	LOC_Os06g45350	protein kinase domain containing protein, expressed
	LOC_Os06g45360	peptidase, M24 family protein, putative, expressed
	LOC_Os06g45370	fructose-1,6-bisphosphatase, putative, expressed
	LOC_Os06g45380	vacuolar-sorting receptor precursor, putative, expressed
	LOC_Os06g45410	MYB family transcription factor, putative, expressed
	LOC_Os06g45430	cell cycle control protein, putative, expressed
	LOC_Os06g45440	haloacid dehalogenase-like hydrolase domain-containing protein 3, putative, expressed
	LOC_Os06g45450	glucan endo-1,3-beta-glucosidase 12 precursor, putative, expressed
	LOC_Os11g12620	receptor protein kinase CLAVATA1 precursor, putative, expressed
	LOC_Os11g12650	PHD-finger domain containing protein, putative, expressed
	LOC_Os11g12740	peptide transporter PTR2, putative, expressed
	LOC_Os11g12760	O-methyltransferase, putative, expressed
	LOC_Os11g12790	VQ domain containing protein, putative, expressed
	LOC_Os11g12800	glycerophosphoryl diester phosphodiesterase family protein, putative, expressed
	LOC_Os11g12810	sucrose-phosphate synthase, putative, expressed
	LOC_Os12g29560	DHHC zinc finger domain containing protein, expressed
	LOC_Os12g29580	AGC_PVPK_like_kin82y.19 - ACG kinases include homologs to PKA, PKG and PKC, expressed
	LOC_Os12g29620	plant protein of unknown function domain containing protein, expressed
	LOC_Os12g29650	plant protein of unknown function domain containing protein, expressed
	LOC_Os12g29660	DEAD-box ATP-dependent RNA helicase, putative, expressed
	LOC_Os12g29690	NBS-LRR disease resistance protein, putative, expressed
	LOC_Os12g29710	NBS-LRR disease resistance protein, putative, expressed
	LOC_Os12g29760	oxidoreductase, aldo/keto reductase family protein, putative, expressed
	LOC_Os12g29750	protein of unknown function DUF502 domain containing protein, expressed
